# Supplementary material for: Atomic Scale Optimization Strategy of Al-Based Layered Double Hydroxide for Alkali Stability and Supercapacitors
Source: Int J Mol Sci. 2022 Oct 1;23(19):11645. doi: 10.3390/ijms231911645 (PMC9569664; doi:10.3390/ijms231911645)
Supplement: Supplementary file 1 [file ijms-23-11645-s001.zip]

Archive with 1 entries (1 files):
- ijms-1907573-supplementary.pdf
